# Supplementary material for: GATR-3, a Peptide That Eradicates Preformed Biofilms of Multidrug-Resistant Acinetobacter baumannii
Source: Antibiotics (Basel). 2023 Dec 31;13(1):39. doi: 10.3390/antibiotics13010039 (PMC10812447; doi:10.3390/antibiotics13010039)
Supplement: Supplementary file 1 [file antibiotics-13-00039-s001.zip]

Archive with 1 entries (1 files):
- antibiotics-2769535-supplementary.pdf
